# Supplementary material for: Transcriptomic Analysis of Radish (Raphanus sativus L.) Roots with CLE41 Overexpression
Source: Plants (Basel). 2022 Aug 20;11(16):2163. doi: 10.3390/plants11162163 (PMC9416626; doi:10.3390/plants11162163)
Supplement: Supplementary file 1 [file plants-11-02163-s001.zip › Table_S1.xlsx]

## Sheet: annotresfiltered_3_GUSoe_vs_3_R
Locus	GUS1	GUS2	GUS3	CLE41_1	CLE41_2	CLE41_3	baseMean	log2FoldChange	lfcSE	stat	pvalue	padj	Accession	Start	Stop	Strand	GeneID	Protein.product	Length	Protein.Name	comments
LOC108847435	0	0	0	69.6589681738399	59.7060049130053	51.143125725053	30.0846831353164	8.3821123014101	1.36988332516849	6.11885125353952	9.42523315645778e-10	1.14387771331157e-05	NW_017353141.1	11750685	11751883	+	108847435	XP_018476179.1	151	PREDICTED: histone deacetylase complex subunit SAP18-like	Links the histone deacetylase complex to transcriptional repressors bound to chromatin. Involved in the tethering of the SIN3 complex to core histone proteins. negative regulation of transcription
LOC108853320	0	0	0	53.6716640027947	88.1374358239602	21.387125303204	27.1993708549931	8.23729212981394	1.56032665467203	5.27921003281546	1.29742019218411e-07	0.000490873113735712	NW_017353142.1	38550277	38551606	-	108853320	XP_018482246.1	387	PREDICTED: embryonic protein DC-8-like
LOC108853113	0	0	0	49.1038628110675	73.9217203684827	35.3352505009457	26.3934722800827	8.19413299763054	1.44580863093582	5.66750870225942	1.44888698871165e-08	8.79208772866705e-05	NW_017353142.1	46136976	46138449	-	108853113	XP_018482075.1	427	PREDICTED: embryonic protein DC-8
LOC108830891	0	0	0	33.1165586400223	51.1765756397188	47.4236256723219	21.9527933253438	7.92928757860132	1.43892586651101	5.51056017766057	3.57693491449983e-08	0.000167846991779937	NW_017353413.1	65706	66061	-	108830891	XP_018459964.1	83	PREDICTED: late seed maturation protein P8B6
LOC108830891	0	0	0	33.1165586400223	51.1765756397188	47.4236256723219	21.9527933253438	7.92928757860132	1.43892586651101	5.51056017766057	3.57693491449983e-08	0.000167846991779937	NW_017353413.1	65706	66061	-	108830891	XP_018459965.1	83	PREDICTED: late seed maturation protein P8B6
LOC108809824	0	0	0	6.85170178759081	20.8497160013669	56.7223758041497	14.0706322655179	7.28836379814418	1.85765135778284	3.92342931713679	8.72973855656537e-05	0.0481577350160589	NW_017353144.1	36337275	36338245	-	108809824	XP_018437463.1	134	PREDICTED: dehydrin Xero 1-like
LOC108811097	0	0	0	37.6843598317495	29.3791452746534	11.1585001581934	13.0370008774327	7.17478167927103	1.6928500224733	4.23828548543744	2.25233247961669e-05	0.0210269675000933	NW_017353144.1	42070827	42071599	+	108811097	XP_018438651.1	187	PREDICTED: late embryogenesis abundant protein
LOC108810972	0	0	0	33.1165586400223	31.2745740020504	10.2286251450106	12.4366262978472	7.10712882808986	1.7113549219846	4.15292511026759	3.28252187867962e-05	0.0276162689910217	NW_017353144.1	15585569	15587252	+	108810972	XP_018438540.1	238	PREDICTED: peroxygenase 2-like
LOC108808663	0	0	0	19.4131550648406	35.0654314568444	19.5273752768384	12.3343269664206	7.09729690407303	1.6195042938003	4.38238844518198	1.17385274824455e-05	0.0137307641638634	NW_017353144.1	45360030	45361970	-	108808663	XP_018436279.1	468	PREDICTED: vicilin-like seed storage protein At2g28490
LOC108839047	0	0	0	11.419502979318	25.5882878198594	32.5456254613974	11.5922360434291	7.00895950593005	1.69788636443192	4.12804982286026	3.65852855308859e-05	0.0296007480198672	NW_017362829.1	1073	2074	-	108839047	XP_018467391.1	252	PREDICTED: glucose and ribitol dehydrogenase homolog 1, partial
LOC108837620	0	0	0	27.4068071503633	22.7451447287639	16.7377502372901	11.1482836860695	6.94949932245421	1.62523376355083	4.27599984587502	1.90281354056373e-05	0.0182314574206276	NW_017359411.1	1627	2946	+	108837620	XP_018466151.1	196	PREDICTED: GTPase LSG1-1-like, partial
LOC108835723	0	0	0	19.4131550648406	31.2745740020504	11.1585001581934	10.3077048708474	6.83759658903848	1.73333731792605	3.94475819468291	7.98805433703064e-05	0.0475259136910047	NW_017356396.1	999	2997	+	108835723	XP_018464449.1	611	PREDICTED: uncharacterized protein LOC108835723
LOC108860944	11.8842043033098	0	0	326.597785208495	289.052880928041	221.310253137502	141.474187262891	6.31577925953983	1.3519350433317	4.67165881281932	2.98776957061653e-06	0.0049446228316626	NW_017353143.1	33538020	33538999	+	108860944	XP_018490283.1	215	PREDICTED: 1-Cys peroxiredoxin PER1
LOC108834527	0	3.16365898560178	0	78.7945705572943	125.098296008202	29.756000421849	39.4687543288244	6.05832545796674	1.28696548859681	4.70744982025289	2.50834999712859e-06	0.00434888166883118	NW_017355186.1	2202	3202	-	108834527	XP_018463365.1	266	PREDICTED: aquaporin TIP3-1
LOC108857305	23.7684086066196	38.7548225736218	69.3822868292381	3411.00553992229	3216.5425503927	2275.40415725827	1505.80962759712	6.04789341405253	0.464421779710445	13.0224155676403	9.12382583241582e-39	3.32189374732428e-34	NW_017353143.1	39795057	39795356	-	108857305	XP_018486777.1	99	PREDICTED: CLAVATA3/ESR (CLE)-related protein 41-like
LOC108854773	5.09323041570421	3.95457373200222	0	50.2458131089993	53.0720043671158	62.3016258832464	29.1112079178447	4.32472240916509	1.0035769397593	4.30930827306805	1.63765960982879e-05	0.0165626524261823	NW_017353142.1	28292012	28292929	-	108854773	XP_018483926.1	220	PREDICTED: oleosin 21.2 kDa
LOC108842850	11.8842043033098	15.8182949280089	23.8282601231727	250.087115247065	259.673735653388	101.356376436923	110.441331115311	3.53845584355094	0.591661654934686	5.98053940801953	2.22399911440853e-09	2.0243395939125e-05	NW_017353140.1	36784101	36785054	+	108842850	XP_018471392.1	317	PREDICTED: mitochondrial uncoupling protein 4
LOC108822630	49.2345606851407	94.9097695680534	46.2548578861587	870.166127024033	787.55063623345	191.554252715653	339.945034018748	3.2756232389888	0.667952474139818	4.90397650402764	9.39157282407755e-07	0.00211284904164281	NW_017353146.1	20385543	20387273	+	108822630	XP_018451259.1	576	PREDICTED: transcription factor MYC2-like
LOC108806659	13.5819477752112	22.1456128992125	11.9141300615863	186.137898562884	98.5622938246436	55.7925007909669	64.6890639857507	2.8271510057784	0.672648480799813	4.20301403552829	2.63384250487841e-05	0.0233891638439313	NW_017353144.1	20495800	20496825	-	108806659	XP_018434331.1	341	PREDICTED: uncharacterized protein LOC108806659
LOC108851988	13.5819477752112	13.4455506888076	17.5207795023329	99.3496759200668	82.4511496417692	52.0730007382358	46.4036840444039	2.37841020560512	0.539618172173759	4.40757989306421	1.04532047803566e-05	0.013592526173143	NW_017353142.1	14335335	14335892	-	108851988	XP_018480973.1	185	PREDICTED: probable calcium-binding protein CML30
LOC108852406	10.1864608314084	39.5457373200222	25.9307536634526	138.175986049748	115.621152371217	133.902001898321	77.2270153556948	2.31959958829024	0.570675822228358	4.0646536929368	4.81038322417469e-05	0.0356871730962235	NW_017353142.1	38367975	38368190	-	108852406	XP_018481411.1	71	PREDICTED: protein LITTLE ZIPPER 4-like isoform X2
LOC108852406	10.1864608314084	39.5457373200222	25.9307536634526	138.175986049748	115.621152371217	133.902001898321	77.2270153556948	2.31959958829024	0.570675822228358	4.0646536929368	4.81038322417469e-05	0.0356871730962235	NW_017353142.1	38367975	38368190	-	108852406	XP_018481412.1	71	PREDICTED: protein LITTLE ZIPPER 4-like isoform X2
LOC108852406	10.1864608314084	39.5457373200222	25.9307536634526	138.175986049748	115.621152371217	133.902001898321	77.2270153556948	2.31959958829024	0.570675822228358	4.0646536929368	4.81038322417469e-05	0.0356871730962235	NW_017353142.1	38367975	38368190	-	108852406	XP_018481410.1	71	PREDICTED: protein LITTLE ZIPPER 4-like isoform X2
LOC108852406	10.1864608314084	39.5457373200222	25.9307536634526	138.175986049748	115.621152371217	133.902001898321	77.2270153556948	2.31959958829024	0.570675822228358	4.0646536929368	4.81038322417469e-05	0.0356871730962235	NW_017353142.1	38367975	38368874	-	108852406	XP_018481409.1	120	PREDICTED: protein LITTLE ZIPPER 4-like isoform X1
LOC108815105	28.8616390223239	22.1456128992125	25.9307536634526	133.608184858021	152.582012555458	81.8290011600849	74.1595340264254	2.26858648221468	0.468373999536383	4.84353632878901	1.27548387330939e-06	0.00257994957462898	NW_017353145.1	2137865	2142337	+	108815105	XP_018443266.1	881	PREDICTED: protein argonaute 9-like, partial
LOC108857340	28.8616390223239	30.0547603632169	22.4265977629861	122.188681878703	89.0851501876587	163.65800232017	76.045805255843	2.21234325145972	0.462555598679432	4.78286990315505	1.72809978026894e-06	0.00314591924499059	NW_017353143.1	37694085	37695082	+	108857340	XP_018486821.1	275	PREDICTED: NAC domain-containing protein 35-like
LOC108821974	56.0255345727463	124.17361518487	162.592833781649	545.852242411401	557.256045854716	371.950005273113	302.975046179749	2.09356260245549	0.489056828109472	4.28081662932402	1.86208745995195e-05	0.0182314574206276	NW_017353146.1	6672273	6672779	-	108821974	XP_018450479.1	168	PREDICTED: ethylene-responsive transcription factor 11-like
LOC108843527	49.2345606851407	43.5003110520245	37.844883725039	198.699351840134	150.686583828061	110.655126568751	98.4368029498583	1.82546492087095	0.418362905001658	4.3633527233102	1.28084179286167e-05	0.0141315663140305	NW_017353140.1	544220	546019	+	108843527	XP_018472247.1	294	PREDICTED: probable WRKY transcription factor 40
LOC108859407	227.497625234788	386.757310989817	155.584521980716	1065.43962797037	872.844928966315	697.406259887087	567.588379171516	1.77454138171066	0.449074091389313	3.95155591412703	7.76447254291528e-05	0.0471161134691671	NW_017353143.1	31184383	31185176	+	108859407	XP_018488808.1	232	PREDICTED: cyclin-U2-2
LOC108840212	25.466152078521	55.3640322480311	46.2548578861587	151.87938962493	140.261725827377	150.639752135611	94.9776516334381	1.77323478754746	0.427375033255458	4.14913050498092	3.3374051350077e-05	0.0276162689910217	NW_017353140.1	20289695	20290510	-	108840212	XP_018468548.1	271	PREDICTED: protein FANTASTIC FOUR 3
LOC108805683	410.85392020014	427.09396305624	334.997304084604	1313.24284262157	1268.98953299229	702.985509966184	743.027178820171	1.48640190677607	0.361661086601736	4.10993043443711	3.95778330344079e-05	0.0313258548467338	NW_017353144.1	38078088	38078933	-	108805683	XP_018433120.1	281	PREDICTED: probable CCR4-associated factor 1 homolog 9
LOC108826950	548.371141424153	407.321094396229	468.155228302334	1152.22785061319	1100.29637625395	1497.09877122428	862.24507703569	1.39967714008246	0.274360029103093	5.1016073465881	3.36780910051335e-07	0.000875846868147076	NW_017353140.1	12091268	12092995	-	108826950	XP_018455800.1	298	PREDICTED: methylsterol monooxygenase 1-1
LOC108857651	514.416271986125	509.349096681886	372.842187809643	1176.20880686976	1352.38839699775	1102.83176563478	838.006087663324	1.38091660100055	0.264292037858884	5.22496482371472	1.74188220765543e-07	0.000528501577487722	NW_017353143.1	39221267	39221647	-	108857651	XP_018487160.1	126	PREDICTED: classical arabinogalactan protein 1
LOC108821458	105.260095257887	121.800870945668	150.678703720063	366.566045636108	315.588883111599	252.926003585717	218.803433709507	1.29926888690145	0.328300481628748	3.95756009999006	7.57192396882002e-05	0.0471161134691671	NW_017353139.1	25668139	25669143	+	108821458	XP_018450021.1	334	PREDICTED: protein BIG GRAIN 1-like B
LOC108820139	79.793943179366	117.055382467266	84.0997416111977	246.661264353269	212.288017468463	222.240128150685	160.356412871708	1.26959111966227	0.32234415486749	3.93861995166059	8.19516207013276e-05	0.0475259136910047	NW_017353140.1	40270957	40272245	+	108820139	XP_018448619.1	308	PREDICTED: WRKY transcription factor 18-like
LOC108820291	79.793943179366	117.055382467266	84.800572791291	246.661264353269	214.18344619586	221.310253137502	160.634143687426	1.2678301803689	0.320568390886219	3.95494445620153	7.65524345945226e-05	0.0471161134691671	NW_017353140.1	40297839	40299127	+	108820291	XP_018448759.1	308	PREDICTED: WRKY transcription factor 18-like
LOC108808750	69.6074823479575	84.6278778648476	98.116365213064	199.841302138065	204.706302558875	183.185377597008	140.014117953303	1.2066325193926	0.306905401243317	3.93161056959038	8.43786720151618e-05	0.0480022354593754	NW_017353144.1	47802739	47804966	-	108808750	XP_018436356.1	491	PREDICTED: homeobox-leucine zipper protein ATHB-14-like
LOC108823973	185.054038437253	218.292470006523	228.47096471042	489.896677812743	514.608899488284	405.425505747693	340.291426033819	1.15260622057876	0.259230162325504	4.44626585980178	8.7375803211826e-06	0.0118434672660476	NW_017353147.1	24987921	24990947	+	108823973	XP_018452793.1	598	PREDICTED: uncharacterized protein C1604.06c-like
LOC108856521	533.091450177041	563.131299437117	699.429517733127	274.068071503632	300.425453292423	322.666629574426	448.802070286294	-1.00248397074168	0.252125282290731	-3.97613425212031	7.00445923067932e-05	0.0471161134691671	NW_017353143.1	36358019	36359265	-	108856521	XP_018485848.1	287	PREDICTED: hypersensitive-induced response protein 1
LOC108856521	533.091450177041	563.131299437117	699.429517733127	274.068071503632	300.425453292423	322.666629574426	448.802070286294	-1.00248397074168	0.252125282290731	-3.97613425212031	7.00445923067932e-05	0.0471161134691671	NW_017353143.1	36358019	36359265	-	108856521	XP_018485850.1	287	PREDICTED: hypersensitive-induced response protein 1
LOC108856521	533.091450177041	563.131299437117	699.429517733127	274.068071503632	300.425453292423	322.666629574426	448.802070286294	-1.00248397074168	0.252125282290731	-3.97613425212031	7.00445923067932e-05	0.0471161134691671	NW_017353143.1	36358019	36359265	-	108856521	XP_018485849.1	287	PREDICTED: hypersensitive-induced response protein 1
LOC108861426	1804.70131063119	1287.60920713992	1252.38531882675	672.608725481831	719.315202047159	558.854882922852	1049.24577450828	-1.15397105338121	0.284175006580574	-4.06077602413644	4.89098752146305e-05	0.0356871730962235	NW_017353139.1	1658082	1659240	-	108861426	XP_018490792.1	298	PREDICTED: protein SULFUR DEFICIENCY-INDUCED 2
LOC108854329	363.3171029869	412.857497621032	344.808940605911	132.466234560089	181.961157830111	187.834752662922	270.540947711161	-1.15667502350929	0.289734075107205	-3.99219533664209	6.54644115429903e-05	0.0449715803748817	NW_017353142.1	39139840	39149375	+	108854329	XP_018483356.1	756	PREDICTED: neutral ceramidase
LOC108842277	2543.2197209083	3158.12258237698	2581.16123628368	1252.71947683119	1042.48580006835	1217.20639225626	1965.81920145412	-1.23806267227551	0.224890732907329	-5.50517425182512	3.68803299799361e-08	0.000167846991779937	NW_017353140.1	39185746	39186493	+	108842277	XP_018470644.1	131	PREDICTED: profilin-1
LOC108848885	679.097388760561	765.60547451563	634.252217984449	278.63587269536	237.876305288323	327.316004640339	487.130543980777	-1.30082171047885	0.260460462338938	-4.99431544733297	5.90448223911328e-07	0.0014331752922925	NW_017353142.1	35637346	35639262	-	108848885	XP_018477840.1	505	PREDICTED: trans-cinnamate 4-monooxygenase-like
LOC108806576	952.434087736687	662.786557483573	1211.73711038134	363.140194742313	336.438599112966	375.669505325844	650.367675797121	-1.39471560571209	0.329835548471442	-4.22851815753524	2.35235534488952e-05	0.0214117264380207	NW_017353144.1	51321563	51323131	-	108806576	XP_018434229.1	319	PREDICTED: pirin-like protein 2
LOC108815968	156.192399414929	178.746732686501	100.218858753344	38.8263101296813	54.0197187308143	40.9145005800424	94.8197533825519	-1.69761265771246	0.433685424844861	-3.91438715820282	9.06341109986725e-05	0.049252199214189	NW_017353145.1	3261180	3261944	+	108815968	XP_018444019.1	170	PREDICTED: uncharacterized protein LOC108815968
LOC108854804	663.817697513449	334.556937727388	421.199539236082	106.201377707658	168.693156738332	134.831876911503	304.883430972402	-1.78839366330171	0.414305912286067	-4.31660184001157	1.58449594425584e-05	0.0164828322384031	NW_017353142.1	7145789	7148238	+	108854804	XP_018483971.1	600	PREDICTED: probable methyltransferase PMT21
LOC108854804	663.817697513449	334.556937727388	421.199539236082	106.201377707658	168.693156738332	134.831876911503	304.883430972402	-1.78839366330171	0.414305912286067	-4.31660184001157	1.58449594425584e-05	0.0164828322384031	NW_017353142.1	7145789	7148238	+	108854804	XP_018483972.1	600	PREDICTED: probable methyltransferase PMT21
LOC108819031	200.333729684366	157.392034533689	165.396158502022	61.6653160883173	51.1765756397188	37.1950005273113	112.193135829237	-1.8022047835896	0.37593212040156	-4.79396328694802	1.63518211534559e-06	0.00313343924408513	NW_017353146.1	1614719	1615350	+	108819031	XP_018447517.1	305	PREDICTED: protein SRC2 homolog
LOC108852017	621.374110715914	385.966396243417	684.712062951168	163.298892604248	163.006870556141	123.67337675331	357.0052849707	-1.91084789063704	0.362440661557108	-5.27216753889508	1.34821915937189e-07	0.000490873113735712	NW_017353142.1	2936462	2936956	+	108852017	XP_018481003.1	164	PREDICTED: glycine-rich protein DOT1
LOC108828081	3222.31710966886	2910.56626675364	1985.45473320436	713.718936207376	609.380335858133	713.214135111194	1692.44191946726	-1.99476395312949	0.295223913999358	-6.75678310102556	1.41089157223108e-11	2.56845756266807e-07	NW_017353140.1	39797990	39798484	-	108828081	XP_018457145.1	164	PREDICTED: glycine-rich protein DOT1-like
LOC108814099	4044.02495006914	2358.50777376613	2073.75946189612	720.570637994967	690.883771136204	609.998008647905	1749.62410058508	-2.06739734993949	0.360785159702398	-5.7302726964846	1.00269307635644e-08	7.30141044341231e-05	NW_017353145.1	12514661	12516296	-	108814099	XP_018442094.1	264	PREDICTED: filaggrin-2 isoform X2
LOC108814099	4044.02495006914	2358.50777376613	2073.75946189612	720.570637994967	690.883771136204	609.998008647905	1749.62410058508	-2.06739734993949	0.360785159702398	-5.7302726964846	1.00269307635644e-08	7.30141044341231e-05	NW_017353145.1	12514661	12516296	-	108814099	XP_018442093.1	270	PREDICTED: histidine-rich glycoprotein isoform X1
LOC108829564	202.031473156267	442.121343237849	275.426653776672	73.0848190676353	73.9217203684827	71.6003760150742	189.697730936997	-2.07640332763923	0.424248669327873	-4.89430722535636	9.86526235489243e-07	0.00211284904164281	NW_017353140.1	17851622	17860031	+	108829564	XP_018458699.1	333	PREDICTED: probable 2-oxoglutarate-dependent dioxygenase At3g49630
LOC108823528	108.65558220169	290.265711928963	192.027743345568	44.5360616193403	48.3334325486233	35.3352505009457	119.858963690855	-2.2106334889247	0.511615801075741	-4.32088587623085	1.55404037238733e-05	0.0164828322384031	NW_017353147.1	5446671	5448757	+	108823528	XP_018452256.1	538	PREDICTED: organic cation/carnitine transporter 1
LOC108819026	621.374110715914	1386.47355043998	691.720374752101	166.724743498043	189.542872739699	222.240128150685	546.345963382737	-2.22282948347151	0.433587387913591	-5.12660087777851	2.9502001329644e-07	0.000826260281854623	NW_017353146.1	2244630	2245259	+	108819026	XP_018447512.1	135	PREDICTED: uncharacterized abhydrolase domain-containing protein DDB_G0269086-like
LOC108809250	2072.94477919161	378.057248779413	529.127540970452	161.014992008384	138.36629709998	154.359252188342	572.311685039697	-2.71407811553009	0.689239193424043	-3.93778842153032	8.22360559898184e-05	0.0475259136910047	NW_017353144.1	7169416	7170000	+	108809250	XP_018436898.1	194	PREDICTED: uncharacterized protein LOC108809250
LOC108830485	32.2571259661267	1433.13752047761	1654.66241620031	36.5424095338177	36.9608601842414	81.8290011600849	545.898222253698	-4.32791228062212	1.07676961209084	-4.01934845859767	5.83593041673226e-05	0.040861613565924	NW_017353347.1	30521	31311	-	108830485	XP_018459577.1	373	PREDICTED: probable cysteine protease RDL5
LOC108835884	27.1638955504224	1019.48910811017	1528.51280378352	18.2712047669088	35.0654314568444	62.3016258832464	448.467344925186	-4.47599387056394	1.10237882217428	-4.06030466163681	4.90087246233397e-05	0.0356871730962235	NW_017356609.1	70	618	-	108835884	XP_018464609.1	182	PREDICTED: probable cysteine protease RDL5
LOC108835982	64.5142519322533	1352.46421634476	6.30748062083983	6.85170178759081	8.52942927328647	0	239.777846659788	-6.53605110023633	1.65185260513418	-3.95680043117733	7.59603390208497e-05	0.0471161134691671	NW_017356758.1	184	559	-	108835982	XP_018464698.1	98	PREDICTED: defensin-like protein 206
LOC108810797	69.6074823479575	18.1910391672102	16.1191171421462	0	0	0	17.3196064428857	-7.54233800497826	1.7234290372567	-4.37635541814006	1.20680176122285e-05	0.0137307641638634	NW_017353144.1	50236793	50237367	+	108810797	XP_018438379.1	165	PREDICTED: uncharacterized protein LOC108810797
